# Supplementary material for: Two novel species of sooty mould fungi (Capnodiales, Dothideomycetes) from China
Source: MycoKeys. 2026 Feb 19;129:23–41. doi: 10.3897/mycokeys.129.182290 (PMC12946820; doi:10.3897/mycokeys.129.182290)
Supplement: XML Treatment for Conidiocarpus [file mycokeys.129.182290-treatment1.xml]

<!DOCTYPE tp:taxon-treatment
  PUBLIC "-//TaxonX//DTD Taxonomic Treatment Publishing DTD v0 20100105//EN" "tax-treatment-NSO.dtd">
<tp:taxon-treatment xmlns:tp="http://www.plazi.org/taxpub"><tp:treatment-meta><kwd-group><label>Taxon classification</label><kwd>
                <named-content content-type="kingdom">Fungi</named-content>
              </kwd><kwd>
                <named-content content-type="order">Capnodiales</named-content>
              </kwd><kwd>
                <named-content content-type="family">Capnodiaceae</named-content>
              </kwd></kwd-group><mixed-citation publication-type="journal"><person-group><name><surname>Sun</surname><given-names>Jipeng</given-names></name><name><surname>Tarafder</surname><given-names>Entaj</given-names></name><name><surname>Chen</surname><given-names>Tao</given-names></name><name><surname>Hongsanan</surname><given-names>Sinang</given-names></name><name><surname>Chen</surname><given-names>Shengxi</given-names></name><name><surname>Norphanphoun</surname><given-names>Chada</given-names></name><name><surname>Karunarathna</surname><given-names>Samantha C.</given-names></name><name><surname>Zeng</surname><given-names>Xiangyu</given-names></name></person-group><article-title>Two novel species of sooty mould fungi (<tp:taxon-name><tp:taxon-name-part taxon-name-part-type="order" reg="Capnodiales">Capnodiales</tp:taxon-name-part></tp:taxon-name>, <tp:taxon-name><tp:taxon-name-part taxon-name-part-type="family" reg="Dothideomycetes">Dothideomycetes</tp:taxon-name-part></tp:taxon-name>) from China</article-title><source>MycoKeys</source><day>19</day><month>02</month><year>2026</year><volume>129</volume><fpage>23</fpage><lpage>41</lpage><pub-id pub-id-type="doi">10.3897/mycokeys.129.182290</pub-id></mixed-citation></tp:treatment-meta><tp:nomenclature><tp:taxon-name><object-id xmlns:xlink="http://www.w3.org/1999/xlink" content-type="arpha" xlink:type="simple">9DAAF616-CB53-5D99-A52E-8B5CD7F2D17E</object-id>
                    		<tp:taxon-name-part taxon-name-part-type="genus" reg="Conidiocarpus">Conidiocarpus</tp:taxon-name-part>
                    	</tp:taxon-name><tp:taxon-authority>Woron., Ann. Mycol. 24: 250 (1927)</tp:taxon-authority></tp:nomenclature><tp:treatment-sec sec-type="Type species"><title>Type species.</title><p><italic><tp:taxon-name><tp:taxon-name-part taxon-name-part-type="genus" reg="Conidiocarpus">Conidiocarpus</tp:taxon-name-part> <tp:taxon-name-part taxon-name-part-type="species" reg="caucasicus">caucasicus</tp:taxon-name-part></tp:taxon-name></italic> Woron., Key to fungi (fungi imperfecti) 2: 743 (1917).</p></tp:treatment-sec><tp:treatment-sec sec-type="Notes"><title>Notes.</title><p><italic><tp:taxon-name><tp:taxon-name-part taxon-name-part-type="genus" reg="Conidiocarpus">Conidiocarpus</tp:taxon-name-part></tp:taxon-name></italic> was recognized as the asexual morph of <italic><tp:taxon-name><tp:taxon-name-part taxon-name-part-type="genus" reg="Phragmocapnias">Phragmocapnias</tp:taxon-name-part></tp:taxon-name></italic> (<xref ref-type="bibr" rid="B18">Hughes 1976</xref>) and was treated as a synonym of <italic><tp:taxon-name><tp:taxon-name-part taxon-name-part-type="genus" reg="Phragmocapnias">Phragmocapnias</tp:taxon-name-part></tp:taxon-name></italic> (<xref ref-type="bibr" rid="B18">Hughes 1976</xref>; <xref ref-type="bibr" rid="B6">Chomnunti et al. 2011</xref>; <xref ref-type="bibr" rid="B7">Chomnunti et al. 2014</xref>; <xref ref-type="bibr" rid="B16">Hongsanan et al. 2015</xref>). Following the nomenclatural priority principle, <xref ref-type="bibr" rid="B3">Bose et al. (2014)</xref> adopted Hughes’ (1976) viewpoint and transferred species from <italic><tp:taxon-name><tp:taxon-name-part taxon-name-part-type="genus" reg="Phragmocapnias">Phragmocapnias</tp:taxon-name-part></tp:taxon-name></italic> to <italic><tp:taxon-name><tp:taxon-name-part taxon-name-part-type="genus" reg="Conidiocarpus">Conidiocarpus</tp:taxon-name-part></tp:taxon-name></italic>. However, <xref ref-type="bibr" rid="B1">Abdollahzadeh et al. (2020)</xref> proposed that these two are separate, independent genera based on morphological and phylogenetic analyses. According to <xref ref-type="bibr" rid="B32">MycoBank (2026)</xref> (<ext-link xmlns:xlink="http://www.w3.org/1999/xlink" xlink:href="https://www.mycobank.org" ext-link-type="uri" xlink:type="simple">https://www.mycobank.org</ext-link>, January 2026), the genus <italic><tp:taxon-name><tp:taxon-name-part taxon-name-part-type="genus" reg="Conidiocarpus">Conidiocarpus</tp:taxon-name-part></tp:taxon-name></italic> includes fifteen validly recognized species, including <italic><tp:taxon-name><tp:taxon-name-part taxon-name-part-type="genus" reg="Conidiocarpus">C.</tp:taxon-name-part> <tp:taxon-name-part taxon-name-part-type="species" reg="asiaticus">asiaticus</tp:taxon-name-part></tp:taxon-name></italic>, <italic><tp:taxon-name><tp:taxon-name-part taxon-name-part-type="genus" reg="Conidiocarpus">C.</tp:taxon-name-part> <tp:taxon-name-part taxon-name-part-type="species" reg="betel">betel</tp:taxon-name-part></tp:taxon-name></italic>, <italic><tp:taxon-name><tp:taxon-name-part taxon-name-part-type="genus" reg="Conidiocarpus">C.</tp:taxon-name-part> <tp:taxon-name-part taxon-name-part-type="species" reg="callitris">callitris</tp:taxon-name-part></tp:taxon-name></italic>, <italic><tp:taxon-name><tp:taxon-name-part taxon-name-part-type="genus" reg="Conidiocarpus">C.</tp:taxon-name-part> <tp:taxon-name-part taxon-name-part-type="species" reg="caucasicus">caucasicus</tp:taxon-name-part></tp:taxon-name></italic>, <italic><tp:taxon-name><tp:taxon-name-part taxon-name-part-type="genus" reg="Conidiocarpus">C.</tp:taxon-name-part> <tp:taxon-name-part taxon-name-part-type="species" reg="fici-septicae">fici-septicae</tp:taxon-name-part></tp:taxon-name></italic>, <italic><tp:taxon-name><tp:taxon-name-part taxon-name-part-type="genus" reg="Conidiocarpus">C.</tp:taxon-name-part> <tp:taxon-name-part taxon-name-part-type="species" reg="fuliginodes">fuliginodes</tp:taxon-name-part></tp:taxon-name></italic>, <italic><tp:taxon-name><tp:taxon-name-part taxon-name-part-type="genus" reg="Conidiocarpus">C.</tp:taxon-name-part> <tp:taxon-name-part taxon-name-part-type="species" reg="guilanensis">guilanensis</tp:taxon-name-part></tp:taxon-name></italic>, <italic><tp:taxon-name><tp:taxon-name-part taxon-name-part-type="genus" reg="Conidiocarpus">C.</tp:taxon-name-part> <tp:taxon-name-part taxon-name-part-type="species" reg="heliconiae">heliconiae</tp:taxon-name-part></tp:taxon-name></italic>, <italic><tp:taxon-name><tp:taxon-name-part taxon-name-part-type="genus" reg="Conidiocarpus">C.</tp:taxon-name-part> <tp:taxon-name-part taxon-name-part-type="species" reg="imperspicuus">imperspicuus</tp:taxon-name-part></tp:taxon-name></italic>, <italic><tp:taxon-name><tp:taxon-name-part taxon-name-part-type="genus" reg="Conidiocarpus">C.</tp:taxon-name-part> <tp:taxon-name-part taxon-name-part-type="species" reg="longicollus">longicollus</tp:taxon-name-part></tp:taxon-name></italic>, <italic><tp:taxon-name><tp:taxon-name-part taxon-name-part-type="genus" reg="Conidiocarpus">C.</tp:taxon-name-part> <tp:taxon-name-part taxon-name-part-type="species" reg="penzigii">penzigii</tp:taxon-name-part></tp:taxon-name></italic>, <italic><tp:taxon-name><tp:taxon-name-part taxon-name-part-type="genus" reg="Conidiocarpus">C.</tp:taxon-name-part> <tp:taxon-name-part taxon-name-part-type="species" reg="philippinensis">philippinensis</tp:taxon-name-part></tp:taxon-name></italic>, <italic><tp:taxon-name><tp:taxon-name-part taxon-name-part-type="genus" reg="Conidiocarpus">C.</tp:taxon-name-part> <tp:taxon-name-part taxon-name-part-type="species" reg="plumeriae">plumeriae</tp:taxon-name-part></tp:taxon-name></italic>, <italic><tp:taxon-name><tp:taxon-name-part taxon-name-part-type="genus" reg="Conidiocarpus">C.</tp:taxon-name-part> <tp:taxon-name-part taxon-name-part-type="species" reg="siamensis">siamensis</tp:taxon-name-part></tp:taxon-name></italic>, and <italic><tp:taxon-name><tp:taxon-name-part taxon-name-part-type="genus" reg="Conidiocarpus">C.</tp:taxon-name-part> <tp:taxon-name-part taxon-name-part-type="species" reg="cinnamomi">cinnamomi</tp:taxon-name-part></tp:taxon-name></italic> (<xref ref-type="bibr" rid="B1">Abdollahzadeh et al. 2020</xref>; <xref ref-type="bibr" rid="B24">Khodaparast et al. 2020</xref>; <xref ref-type="bibr" rid="B40">Tennakoon et al. 2022</xref>; <xref ref-type="bibr" rid="B33">Pem et al. 2024</xref>; <xref ref-type="bibr" rid="B50">Yang et al. 2024</xref>; <xref ref-type="bibr" rid="B51">Yang et al. 2025</xref>). <italic><tp:taxon-name><tp:taxon-name-part taxon-name-part-type="genus" reg="Conidiocarpus">Conidiocarpus</tp:taxon-name-part></tp:taxon-name></italic> is distinguished from other genera by the following characteristics: the swollen part of the sporogenous structure is located in the middle–upper part of the conidioma, accompanied by a long stipe and an elongated base (<xref ref-type="bibr" rid="B6">Chomnunti et al. 2011</xref>).</p></tp:treatment-sec><ref-list><ref id="B18"><mixed-citation xmlns:xlink="http://www.w3.org/1999/xlink" xlink:type="simple">Hughes SJ (1976) Sooty Moulds. Mycologia 68(4): 693–820. <ext-link xlink:href="10.1080/00275514.1976.12019958" ext-link-type="doi" xlink:type="simple">https://doi.org/10.1080/00275514.1976.12019958</ext-link></mixed-citation></ref><ref id="B6"><mixed-citation xmlns:xlink="http://www.w3.org/1999/xlink" xlink:type="simple">Chomnunti P, Schoch CL, Aguirre-Hudson B, Ko-Ko TW, Hongsanan S, Jones EBG, Kodsueb R, Phookamsak R, Chukeatirote E, Bahkali AH, Hyde KD (2011) <tp:taxon-name><tp:taxon-name-part taxon-name-part-type="family">Capnodiaceae</tp:taxon-name-part></tp:taxon-name>. Fungal Diversity 51(1): 103–134. <ext-link xlink:href="10.1007/s13225-011-0145-6" ext-link-type="doi" xlink:type="simple">https://doi.org/10.1007/s13225-011-0145-6</ext-link></mixed-citation></ref><ref id="B7"><mixed-citation xmlns:xlink="http://www.w3.org/1999/xlink" xlink:type="simple">Chomnunti P, Hongsanan S, Aguirre-Hudson B, Tian Q, Peršoh D, Dhami MK, Alias AS, Xu JC, Liu XZ, Stadler M, Hyde KD (2014) The sooty moulds. Fungal Diversity 66(1): 1–36. <ext-link xlink:href="10.1007/s13225-014-0278-5" ext-link-type="doi" xlink:type="simple">https://doi.org/10.1007/s13225-014-0278-5</ext-link></mixed-citation></ref><ref id="B16"><mixed-citation xmlns:xlink="http://www.w3.org/1999/xlink" xlink:type="simple">Hongsanan S, Tian Q, Hyde KD, Chomnunti P (2015) Two new species of sooty moulds, <italic><tp:taxon-name><tp:taxon-name-part taxon-name-part-type="genus">Capnodium</tp:taxon-name-part> <tp:taxon-name-part taxon-name-part-type="species">coffeicola</tp:taxon-name-part></tp:taxon-name></italic> and <italic><tp:taxon-name><tp:taxon-name-part taxon-name-part-type="genus">Conidiocarpus</tp:taxon-name-part> <tp:taxon-name-part taxon-name-part-type="species">plumeriae</tp:taxon-name-part></tp:taxon-name></italic> in <tp:taxon-name><tp:taxon-name-part taxon-name-part-type="family">Capnodiaceae</tp:taxon-name-part></tp:taxon-name>. Mycosphere 6(6): 814–824. <ext-link xlink:href="10.5943/mycosphere/6/6/14" ext-link-type="doi" xlink:type="simple">https://doi.org/10.5943/mycosphere/6/6/14</ext-link></mixed-citation></ref><ref id="B3"><mixed-citation xmlns:xlink="http://www.w3.org/1999/xlink" xlink:type="simple">Bose T, Reynolds DR, Berbee ML (2014) Common, unsightly and until now undescribed: <italic><tp:taxon-name><tp:taxon-name-part taxon-name-part-type="genus">Fumiglobus</tp:taxon-name-part> <tp:taxon-name-part taxon-name-part-type="species">pieridicola</tp:taxon-name-part></tp:taxon-name></italic> sp. nov., a sooty mold infesting Pieris <tp:taxon-name><tp:taxon-name-part taxon-name-part-type="genus"/><tp:taxon-name-part taxon-name-part-type="species">japonica</tp:taxon-name-part></tp:taxon-name> from western North America. Mycologia 106(4): 746–756. <ext-link xlink:href="10.3852/13-288" ext-link-type="doi" xlink:type="simple">https://doi.org/10.3852/13-288</ext-link></mixed-citation></ref><ref id="B1"><mixed-citation xmlns:xlink="http://www.w3.org/1999/xlink" xlink:type="simple">Abdollahzadeh J, Groenewald JZ, Coetzee MPA, Wingfield MJ, Crous PW (2020) Evolution of lifestyles in <italic><tp:taxon-name><tp:taxon-name-part taxon-name-part-type="order">Capnodiales</tp:taxon-name-part></tp:taxon-name></italic>. Studies in Mycology 95: 381–414. <ext-link xlink:href="10.1016/j.simyco.2020.02.004" ext-link-type="doi" xlink:type="simple">https://doi.org/10.1016/j.simyco.2020.02.004</ext-link></mixed-citation></ref><ref id="B32"><mixed-citation xmlns:xlink="http://www.w3.org/1999/xlink" xlink:type="simple">MycoBank (2026) MycoBank. [accessed 1 January 2026] <ext-link xlink:href="https://www.mycobank.org" ext-link-type="uri" xlink:type="simple">https://www.mycobank.org</ext-link></mixed-citation></ref><ref id="B24"><mixed-citation xmlns:xlink="http://www.w3.org/1999/xlink" xlink:type="simple">Khodaparast SA, Pourmoghaddam MJ, Amirmijani A, Byrami F (2020) Phylogenetic structure of the Iranian <italic>capnodiaceous</italic> sooty mould fungi inferred from the sequences of rDNA regions and TEF1-α. Mycological Progress 19(2): 155–169. <ext-link xlink:href="10.1007/s11557-019-01551-w" ext-link-type="doi" xlink:type="simple">https://doi.org/10.1007/s11557-019-01551-w</ext-link></mixed-citation></ref><ref id="B40"><mixed-citation xmlns:xlink="http://www.w3.org/1999/xlink" xlink:type="simple">Tennakoon DS, Kuo C-H, Purahong W, Gentekaki E, Pumas C, Promputtha I, Hyde KD (2022) Fungal community succession on decomposing leaf litter across five phylogenetically related tree species in a subtropical forest. Fungal Diversity 115(1): 73–103. <ext-link xlink:href="10.1007/s13225-022-00508-x" ext-link-type="doi" xlink:type="simple">https://doi.org/10.1007/s13225-022-00508-x</ext-link></mixed-citation></ref><ref id="B33"><mixed-citation xmlns:xlink="http://www.w3.org/1999/xlink" xlink:type="simple">Pem D, Hyde KD, McKenzie EHC, Hongsanan S, Wanasinghe DN, Boonmee S, Darmostuk V, Bhat DJ, Tian Q, Htet Z, Senanayake IC, Niranjan M, Sarma VV, Doilom M, Dong W (2024) A comprehensive overview of genera in <tp:taxon-name><tp:taxon-name-part taxon-name-part-type="family">Dothideomycetes</tp:taxon-name-part></tp:taxon-name>. Mycosphere 15(1): 2175–4568. <ext-link xlink:href="10.5943/mycosphere/15/1/18" ext-link-type="doi" xlink:type="simple">https://doi.org/10.5943/mycosphere/15/1/18</ext-link></mixed-citation></ref><ref id="B50"><mixed-citation xmlns:xlink="http://www.w3.org/1999/xlink" xlink:type="simple">Yang CL, Xu XL, Zeng Q, Liu LJ, Liu F, Deng Y, Wang FH, Sun QR, Jeewon R, Hyde KD, Jayawardena RS, McKenzie EHC, Wanasinghe DN, Liu YG, Xiao QG, Han S, Yang H, Li SJ, Liu L, Xie JL (2024) Bambusicolous mycopathogens in China with an update on taxonomic diversity, novel species, pathogenicity, and new insights. Mycosphere 15(1): 4788–4918. <ext-link xlink:href="10.5943/mycosphere/15/1/21" ext-link-type="doi" xlink:type="simple">https://doi.org/10.5943/mycosphere/15/1/21</ext-link></mixed-citation></ref><ref id="B51"><mixed-citation xmlns:xlink="http://www.w3.org/1999/xlink" xlink:type="simple">Yang CL, Li XY, Xiang SS, Xu XL, Zeng Q, Sun QR, Liu JK, Maharachchikumbura SSN, Lv YC, Wang FH, Ji-Zuo JL, A-Niu XY, Liu YG (2025) Microfungi associated with plant diseases on horticultural vegetation in southwestern China. Mycosphere 16(1): 1861–2001. <ext-link xlink:href="10.5943/mycosphere/16/1/11" ext-link-type="doi" xlink:type="simple">https://doi.org/10.5943/mycosphere/16/1/11</ext-link></mixed-citation></ref></ref-list></tp:taxon-treatment>
