# Supplementary material for: Two novel species of sooty mould fungi (Capnodiales, Dothideomycetes) from China
Source: MycoKeys. 2026 Feb 19;129:23–41. doi: 10.3897/mycokeys.129.182290 (PMC12946820; doi:10.3897/mycokeys.129.182290)
Supplement: XML Treatment for Conidiocarpus nanshanense [file mycokeys.129.182290-treatment2.xml]

<!DOCTYPE tp:taxon-treatment
  PUBLIC "-//TaxonX//DTD Taxonomic Treatment Publishing DTD v0 20100105//EN" "tax-treatment-NSO.dtd">
<tp:taxon-treatment xmlns:tp="http://www.plazi.org/taxpub"><tp:treatment-meta><kwd-group><label>Taxon classification</label><kwd>
                <named-content content-type="kingdom">Fungi</named-content>
              </kwd><kwd>
                <named-content content-type="order">Capnodiales</named-content>
              </kwd><kwd>
                <named-content content-type="family">Capnodiaceae</named-content>
              </kwd></kwd-group><mixed-citation publication-type="journal"><person-group><name><surname>Sun</surname><given-names>Jipeng</given-names></name><name><surname>Tarafder</surname><given-names>Entaj</given-names></name><name><surname>Chen</surname><given-names>Tao</given-names></name><name><surname>Hongsanan</surname><given-names>Sinang</given-names></name><name><surname>Chen</surname><given-names>Shengxi</given-names></name><name><surname>Norphanphoun</surname><given-names>Chada</given-names></name><name><surname>Karunarathna</surname><given-names>Samantha C.</given-names></name><name><surname>Zeng</surname><given-names>Xiangyu</given-names></name></person-group><article-title>Two novel species of sooty mould fungi (<tp:taxon-name><tp:taxon-name-part taxon-name-part-type="order" reg="Capnodiales">Capnodiales</tp:taxon-name-part></tp:taxon-name>, <tp:taxon-name><tp:taxon-name-part taxon-name-part-type="family" reg="Dothideomycetes">Dothideomycetes</tp:taxon-name-part></tp:taxon-name>) from China</article-title><source>MycoKeys</source><day>19</day><month>02</month><year>2026</year><volume>129</volume><fpage>23</fpage><lpage>41</lpage><pub-id pub-id-type="doi">10.3897/mycokeys.129.182290</pub-id></mixed-citation></tp:treatment-meta><tp:nomenclature><tp:taxon-name><object-id xmlns:xlink="http://www.w3.org/1999/xlink" content-type="arpha" xlink:type="simple">75EFC5BD-8AAC-5C06-9307-FBA7794F4006</object-id>
                    		<tp:taxon-name-part taxon-name-part-type="genus" reg="Conidiocarpus">Conidiocarpus</tp:taxon-name-part> <tp:taxon-name-part taxon-name-part-type="species" reg="nanshanense">nanshanense</tp:taxon-name-part>
                    	
                    		<object-id xmlns:xlink="http://www.w3.org/1999/xlink" xlink:type="simple">Index Fungorum: IF904721</object-id>
                    	</tp:taxon-name><tp:taxon-authority>J.P. Sun &amp; X.Y. Zeng</tp:taxon-authority><tp:taxon-status xmlns:xlink="http://www.w3.org/1999/xlink" xlink:type="simple">sp. nov.</tp:taxon-status><xref ref-type="fig" rid="F2">Fig. 2</xref></tp:nomenclature><tp:treatment-sec sec-type="Etymology"><title>Etymology.</title><p>Refers to the type locality, “Nanshan Park.”</p><fig id="F2" position="float" orientation="portrait"><object-id xmlns:xlink="http://www.w3.org/1999/xlink" content-type="doi" xlink:type="simple">10.3897/mycokeys.129.182290.figure2</object-id><object-id xmlns:xlink="http://www.w3.org/1999/xlink" content-type="arpha" xlink:type="simple">E754E701-60A7-5285-9AFF-9294A49CD233</object-id><label>Figure 2.</label><caption><p><italic><tp:taxon-name><tp:taxon-name-part taxon-name-part-type="genus" reg="Conidiocarpus">Conidiocarpus</tp:taxon-name-part> <tp:taxon-name-part taxon-name-part-type="species" reg="nanshanense">nanshanense</tp:taxon-name-part></tp:taxon-name></italic> (<named-content xmlns:xlink="http://www.w3.org/1999/xlink" content-type="dwc:institutional_code" xlink:title="Research Institute of Resource Insects" xlink:href="https://scientific-collections.gbif.org/institution/24a45ffc-fd75-4f61-a7af-4ab9645cfa8f" xlink:type="simple">IFRD</named-content> 99050). <bold>a</bold>. Black mycelium covering the leaf surface; <bold>b, c</bold>. Conidiomata on the host; <bold>d</bold>. Conidioma; <bold>e</bold>. Ostiole neck; <bold>f</bold>. A prominently ovoid-swollen conidiogenous region; <bold>g</bold>. Mycelial network; <bold>h</bold>. Conidia; <bold>i, j</bold>. Germinated conidia; <bold>k</bold>. Front view of the colony on the <abbrev xmlns:xlink="http://www.w3.org/1999/xlink" xlink:title="potato dextrose agar" xlink:type="simple">PDA</abbrev>; <bold>l</bold>. Reverse view of the colony on the <abbrev xmlns:xlink="http://www.w3.org/1999/xlink" xlink:title="potato dextrose agar" xlink:type="simple">PDA</abbrev>. Scale bars: 500 µm (<bold>b</bold>); 50 µm (<bold>c, d, g, i, j</bold>); 20 µm (<bold>e, f</bold>); 10 µm (<bold>h</bold>).</p></caption><graphic xmlns:xlink="http://www.w3.org/1999/xlink" xlink:href="mycokeys-129-023-g002.jpg" id="oo_1544459.jpg" position="float" orientation="portrait" xlink:type="simple"><uri content-type="original_file" xlink:type="simple">https://binary.pensoft.net/fig/1544459</uri></graphic></fig></tp:treatment-sec><tp:treatment-sec sec-type="Holotype"><title>Holotype.</title><p><named-content xmlns:xlink="http://www.w3.org/1999/xlink" content-type="dwc:institutional_code" xlink:title="Research Institute of Resource Insects" xlink:href="https://scientific-collections.gbif.org/institution/24a45ffc-fd75-4f61-a7af-4ab9645cfa8f" xlink:type="simple">IFRD</named-content> 99050.</p></tp:treatment-sec><tp:treatment-sec sec-type="Description"><title>Description.</title><p><bold><italic>Epiphytic</italic></bold> on the leaf surface of <italic><tp:taxon-name><tp:taxon-name-part taxon-name-part-type="genus" reg="Schefflera">Schefflera</tp:taxon-name-part> <tp:taxon-name-part taxon-name-part-type="species" reg="macrostachya">macrostachya</tp:taxon-name-part></tp:taxon-name></italic>, forming a sooty coating on adaxial surface (Fig. <xref ref-type="fig" rid="F2">2</xref>). <bold><italic>Thallus</italic></bold> composed of brown, septate, ellipsoidal, smooth-walled hyphae. <bold><italic>Asexual morph</italic>. <italic>Conidiomata</italic></bold> (342–493 (–513) × 27–53 µm, x̄ = 423 × 39 µm, n = 15) long, pycnidial, elongate, superficial, stipitate, with a long stalk (118–280 µm, x̄ = 226 µm, n = 15), black, rigid, a distinct neck (66–120 µm, x̄ = 101 µm, n = 15) height, and a prominently ovoid-swollen conidiogenous region, the swollen area producing conidia inside. <bold><italic>Conidiomata apex</italic></bold> gradually light brown to hyaline, with a circular <bold><italic>ostiole</italic></bold> (7–14 (–17) µm, x̄ = 11 µm, n = 15) diam, consisting of rectangular, compact cells, surrounded by hyaline hyphae. <bold><italic>Conidiogenous region</italic></bold>, located in the upper-middle part of the conidiomata, (25–47 µm, x̄ = 39 µm, n = 15) wide, brown, composed of cylindrical, thin-walled cells. <bold><italic>Conidia</italic></bold> 4.1–6.4 × 2.4–3.3 µm (x̄ = 5 × 2.7 µm, n = 30), hyaline, single-celled, ellipsoidal, smooth-walled, guttulate with 1–2 distinct refractive oil droplets, exuding in creamy masses from the ostiole. <bold><italic>Sexual morph</italic></bold>. Undetermined.</p></tp:treatment-sec><tp:treatment-sec sec-type="Culture characteristics"><title>Culture characteristics.</title><p>Colonies growing on <abbrev xmlns:xlink="http://www.w3.org/1999/xlink" xlink:title="potato dextrose agar" xlink:type="simple">PDA</abbrev> reaching 16 mm in diam. after 14 days at 26 °C in the dark, colony surface gradually erumpent, with hyphae growing downward and immersed in the medium, olivaceous. Aerial hyphae pale to dark brown, cylindrical, distinctly verrucose, branched, with thin, inconspicuous septa (not constricted), walls becoming thickened.</p></tp:treatment-sec><tp:treatment-sec sec-type="Material examined"><title>Material examined.</title><p>China • Guangdong Province, Shenzhen City, Nanshan Park, on living leaves of <italic><tp:taxon-name><tp:taxon-name-part taxon-name-part-type="genus" reg="Schefflera">Schefflera</tp:taxon-name-part> <tp:taxon-name-part taxon-name-part-type="species" reg="macrostachya">macrostachya</tp:taxon-name-part></tp:taxon-name></italic>. (<named-content xmlns:xlink="http://www.w3.org/1999/xlink" content-type="dwc:verbatimCoordinates" xlink:type="simple">22°50'25"N, 113°91'26"E</named-content>), 24 March 2025, Jipeng Sun, (<named-content xmlns:xlink="http://www.w3.org/1999/xlink" content-type="dwc:institutional_code" xlink:title="Research Institute of Resource Insects" xlink:href="https://scientific-collections.gbif.org/institution/24a45ffc-fd75-4f61-a7af-4ab9645cfa8f" xlink:type="simple">IFRD</named-content> 99050, holotype), ex-type living culture <abbrev xmlns:xlink="http://www.w3.org/1999/xlink" content-type="institution" xlink:title="Culture Collection of the Herbarium of IFRD" xlink:type="simple">IFRDCC</abbrev> 25-0001.</p></tp:treatment-sec><tp:treatment-sec sec-type="Notes"><title>Notes.</title><p>In the phylogenetic tree, <italic><tp:taxon-name><tp:taxon-name-part taxon-name-part-type="genus" reg="Conidiocarpus">C.</tp:taxon-name-part> <tp:taxon-name-part taxon-name-part-type="species" reg="nanshanense">nanshanense</tp:taxon-name-part></tp:taxon-name></italic> (<abbrev xmlns:xlink="http://www.w3.org/1999/xlink" content-type="institution" xlink:title="Culture Collection of the Herbarium of IFRD" xlink:type="simple">IFRDCC</abbrev> 25-0001) clusters with <italic><tp:taxon-name><tp:taxon-name-part taxon-name-part-type="genus" reg="Conidiocarpus">C.</tp:taxon-name-part> <tp:taxon-name-part taxon-name-part-type="species" reg="fici-septicae">fici-septicae</tp:taxon-name-part></tp:taxon-name></italic> (MFLUCC 19-0072), with <abbrev xmlns:xlink="http://www.w3.org/1999/xlink" xlink:title="bootstrap" xlink:type="simple">BS</abbrev>/<abbrev xmlns:xlink="http://www.w3.org/1999/xlink" xlink:title="Posterior probabilities" xlink:type="simple">PP</abbrev> support values of 96%/0.96, and forms a sister clade with the strains <italic><tp:taxon-name><tp:taxon-name-part taxon-name-part-type="genus" reg="Conidiocarpus">C.</tp:taxon-name-part> <tp:taxon-name-part taxon-name-part-type="species" reg="cinnamomi">cinnamomi</tp:taxon-name-part></tp:taxon-name></italic> (SICAU 23-0100), <italic><tp:taxon-name><tp:taxon-name-part taxon-name-part-type="genus" reg="Conidiocarpus">C.</tp:taxon-name-part> <tp:taxon-name-part taxon-name-part-type="species" reg="siamensis">siamensis</tp:taxon-name-part></tp:taxon-name></italic> (MFLUCC 10-0061), and <italic><tp:taxon-name><tp:taxon-name-part taxon-name-part-type="genus" reg="Conidiocarpus">C.</tp:taxon-name-part> <tp:taxon-name-part taxon-name-part-type="species" reg="caucasicus">caucasicus</tp:taxon-name-part></tp:taxon-name></italic> (GUMH 937). There are 99.25% (535/539, 4 gaps) and 99.77% (879/881, 1 gap) similarities in the <abbrev xmlns:xlink="http://www.w3.org/1999/xlink" xlink:title="internal transcribed spacer" xlink:type="simple">ITS</abbrev> and <abbrev xmlns:xlink="http://www.w3.org/1999/xlink" xlink:title="large subunit ribosomal RNA gene" xlink:type="simple">LSU</abbrev> regions between <italic><tp:taxon-name><tp:taxon-name-part taxon-name-part-type="genus" reg="Conidiocarpus">C.</tp:taxon-name-part> <tp:taxon-name-part taxon-name-part-type="species" reg="nanshanense">nanshanense</tp:taxon-name-part></tp:taxon-name></italic> (<abbrev xmlns:xlink="http://www.w3.org/1999/xlink" content-type="institution" xlink:title="Culture Collection of the Herbarium of IFRD" xlink:type="simple">IFRDCC</abbrev> 25-0001) and <italic><tp:taxon-name><tp:taxon-name-part taxon-name-part-type="genus" reg="Conidiocarpus">C.</tp:taxon-name-part> <tp:taxon-name-part taxon-name-part-type="species" reg="fici-septicae">fici-septicae</tp:taxon-name-part></tp:taxon-name></italic> (MFLUCC 19-0072), respectively. Comparison of <italic>tef</italic>1-α and <italic>rpb</italic>2 sequences could not be conducted due to the lack of sequence data for <italic><tp:taxon-name><tp:taxon-name-part taxon-name-part-type="genus" reg="Conidiocarpus">C.</tp:taxon-name-part> <tp:taxon-name-part taxon-name-part-type="species" reg="fici-septicae">fici-septicae</tp:taxon-name-part></tp:taxon-name></italic> (MFLUCC 19-0072). <xref ref-type="bibr" rid="B43">Tian et al. (2024)</xref> reported the first Chinese record of <italic><tp:taxon-name><tp:taxon-name-part taxon-name-part-type="genus" reg="Conidiocarpus">C.</tp:taxon-name-part> <tp:taxon-name-part taxon-name-part-type="species" reg="caucasicus">caucasicus</tp:taxon-name-part></tp:taxon-name></italic> (UESTCC 23.0246) and supplemented the molecular data for the ex-type strain <italic><tp:taxon-name><tp:taxon-name-part taxon-name-part-type="genus" reg="Conidiocarpus">C.</tp:taxon-name-part> <tp:taxon-name-part taxon-name-part-type="species" reg="caucasicus">caucasicus</tp:taxon-name-part></tp:taxon-name></italic> (GUMH 937) with <abbrev xmlns:xlink="http://www.w3.org/1999/xlink" xlink:title="internal transcribed spacer" xlink:type="simple">ITS</abbrev>, <abbrev xmlns:xlink="http://www.w3.org/1999/xlink" xlink:title="large subunit ribosomal RNA gene" xlink:type="simple">LSU</abbrev>, <italic>tef</italic>1-α, and <italic>rpb</italic>2 sequences. Multi-gene alignment between <italic><tp:taxon-name><tp:taxon-name-part taxon-name-part-type="genus" reg="Conidiocarpus">C.</tp:taxon-name-part> <tp:taxon-name-part taxon-name-part-type="species" reg="nanshanense">nanshanense</tp:taxon-name-part></tp:taxon-name></italic> (<abbrev xmlns:xlink="http://www.w3.org/1999/xlink" content-type="institution" xlink:title="Culture Collection of the Herbarium of IFRD" xlink:type="simple">IFRDCC</abbrev> 25-0001) and <italic><tp:taxon-name><tp:taxon-name-part taxon-name-part-type="genus" reg="Conidiocarpus">C.</tp:taxon-name-part> <tp:taxon-name-part taxon-name-part-type="species" reg="caucasicus">caucasicus</tp:taxon-name-part></tp:taxon-name></italic> (UESTCC 23.0246) revealed the following sequence similarities: <abbrev xmlns:xlink="http://www.w3.org/1999/xlink" xlink:title="internal transcribed spacer" xlink:type="simple">ITS</abbrev> 99.80% (511/512, 0 gaps), <abbrev xmlns:xlink="http://www.w3.org/1999/xlink" xlink:title="large subunit ribosomal RNA gene" xlink:type="simple">LSU</abbrev> 99.63% (806/809, 0 gaps), <italic>tef</italic>1-α 97.90% (841/859, 0 gaps), and <italic>rpb</italic>2 99.29% (981/988, 0 gaps). Multi-gene alignment between <italic><tp:taxon-name><tp:taxon-name-part taxon-name-part-type="genus" reg="Conidiocarpus">C.</tp:taxon-name-part> <tp:taxon-name-part taxon-name-part-type="species" reg="nanshanense">nanshanense</tp:taxon-name-part></tp:taxon-name></italic> (<abbrev xmlns:xlink="http://www.w3.org/1999/xlink" content-type="institution" xlink:title="Culture Collection of the Herbarium of IFRD" xlink:type="simple">IFRDCC</abbrev> 25-0001) and <italic><tp:taxon-name><tp:taxon-name-part taxon-name-part-type="genus" reg="Conidiocarpus">C.</tp:taxon-name-part> <tp:taxon-name-part taxon-name-part-type="species" reg="cinnamomi">cinnamomi</tp:taxon-name-part></tp:taxon-name></italic> (SICAU 23-0100) showed the sequence similarities as follows: <abbrev xmlns:xlink="http://www.w3.org/1999/xlink" xlink:title="internal transcribed spacer" xlink:type="simple">ITS</abbrev> 98.88% (528/534, 2 gaps) and <abbrev xmlns:xlink="http://www.w3.org/1999/xlink" xlink:title="large subunit ribosomal RNA gene" xlink:type="simple">LSU</abbrev> 99.10% (877/885, 1 gap). In terms of morphological characteristics, <italic><tp:taxon-name><tp:taxon-name-part taxon-name-part-type="genus" reg="Conidiocarpus">C.</tp:taxon-name-part> <tp:taxon-name-part taxon-name-part-type="species" reg="nanshanense">nanshanense</tp:taxon-name-part></tp:taxon-name></italic> (<abbrev xmlns:xlink="http://www.w3.org/1999/xlink" content-type="institution" xlink:title="Culture Collection of the Herbarium of IFRD" xlink:type="simple">IFRDCC</abbrev> 25-0001) differs from <italic><tp:taxon-name><tp:taxon-name-part taxon-name-part-type="genus" reg="Conidiocarpus">C.</tp:taxon-name-part> <tp:taxon-name-part taxon-name-part-type="species" reg="fici-septicae">fici-septicae</tp:taxon-name-part></tp:taxon-name></italic> (MFLUCC 19-0072) by possessing larger conidiomata (342–493 µm vs. 240–280 μm), a broader base (27–53 μm vs. 7–8 μm), a wider ostiole (7–17 μm vs. 6–9 μm), and larger conidia (5 × 2.7 vs. 4.5 × 1.5 μm) (<xref ref-type="bibr" rid="B39">Tennakoon et al. 2021</xref>). Compared to <italic><tp:taxon-name><tp:taxon-name-part taxon-name-part-type="genus" reg="Conidiocarpus">C.</tp:taxon-name-part> <tp:taxon-name-part taxon-name-part-type="species" reg="caucasicus">caucasicus</tp:taxon-name-part></tp:taxon-name></italic> (GUMH 937), <italic><tp:taxon-name><tp:taxon-name-part taxon-name-part-type="genus" reg="Conidiocarpus">C.</tp:taxon-name-part> <tp:taxon-name-part taxon-name-part-type="species" reg="nanshanense">nanshanense</tp:taxon-name-part></tp:taxon-name></italic> (<abbrev xmlns:xlink="http://www.w3.org/1999/xlink" content-type="institution" xlink:title="Culture Collection of the Herbarium of IFRD" xlink:type="simple">IFRDCC</abbrev> 25-0001) has smaller conidiomata (342–493 µm vs. 420–930 μm), narrower ostioles (7–14 μm vs. 14–28 μm), and larger conidia (4.1–6.4 × 2.4–3.3 µm vs. 3.5–5 × 1.5–2 μm) (<xref ref-type="bibr" rid="B23">Khodaparast 2006</xref>). When compared with <italic><tp:taxon-name><tp:taxon-name-part taxon-name-part-type="genus" reg="Conidiocarpus">C.</tp:taxon-name-part> <tp:taxon-name-part taxon-name-part-type="species" reg="cinnamomi">cinnamomi</tp:taxon-name-part></tp:taxon-name></italic> (SICAU 23-0100), <italic><tp:taxon-name><tp:taxon-name-part taxon-name-part-type="genus" reg="Conidiocarpus">C.</tp:taxon-name-part> <tp:taxon-name-part taxon-name-part-type="species" reg="nanshanense">nanshanense</tp:taxon-name-part></tp:taxon-name></italic> (<abbrev xmlns:xlink="http://www.w3.org/1999/xlink" content-type="institution" xlink:title="Culture Collection of the Herbarium of IFRD" xlink:type="simple">IFRDCC</abbrev> 25-0001) exhibits smaller conidiomata (342–493 µm vs. 500–860 μm) and wider ostioles (7–17 μm vs. 4–8 μm) (<xref ref-type="bibr" rid="B51">Yang et al. 2025</xref>). However, a morphological comparison with <italic><tp:taxon-name><tp:taxon-name-part taxon-name-part-type="genus" reg="Conidiocarpus">C.</tp:taxon-name-part> <tp:taxon-name-part taxon-name-part-type="species" reg="siamensis">siamensis</tp:taxon-name-part></tp:taxon-name></italic> (MFLUCC 10-0061), which was isolated from an unknown host, could not be conducted due to the lack of a detailed morphological description for this strain (<xref ref-type="bibr" rid="B6">Chomnunti et al. 2011</xref>; <xref ref-type="bibr" rid="B1">Abdollahzadeh et al. 2020</xref>). <italic><tp:taxon-name><tp:taxon-name-part taxon-name-part-type="genus" reg="Conidiocarpus">Conidiocarpus</tp:taxon-name-part> <tp:taxon-name-part taxon-name-part-type="species" reg="caucasicus">caucasicus</tp:taxon-name-part></tp:taxon-name></italic>, <italic><tp:taxon-name><tp:taxon-name-part taxon-name-part-type="genus" reg="Conidiocarpus">C.</tp:taxon-name-part> <tp:taxon-name-part taxon-name-part-type="species" reg="fici-septicae">fici-septicae</tp:taxon-name-part></tp:taxon-name></italic>, and <italic><tp:taxon-name><tp:taxon-name-part taxon-name-part-type="genus" reg="Conidiocarpus">C.</tp:taxon-name-part> <tp:taxon-name-part taxon-name-part-type="species" reg="cinnamomi">cinnamomi</tp:taxon-name-part></tp:taxon-name></italic> were isolated from <italic><tp:taxon-name><tp:taxon-name-part taxon-name-part-type="genus" reg="Citrus">Citrus</tp:taxon-name-part></tp:taxon-name></italic> sp. (<tp:taxon-name><tp:taxon-name-part taxon-name-part-type="family" reg="Rutaceae">Rutaceae</tp:taxon-name-part></tp:taxon-name>, <tp:taxon-name><tp:taxon-name-part taxon-name-part-type="order" reg="Sapindales">Sapindales</tp:taxon-name-part></tp:taxon-name>), <italic><tp:taxon-name><tp:taxon-name-part taxon-name-part-type="genus" reg="Ficus">Ficus</tp:taxon-name-part> <tp:taxon-name-part taxon-name-part-type="species" reg="septica">septica</tp:taxon-name-part></tp:taxon-name></italic> (<tp:taxon-name><tp:taxon-name-part taxon-name-part-type="family" reg="Moraceae">Moraceae</tp:taxon-name-part></tp:taxon-name>, <tp:taxon-name><tp:taxon-name-part taxon-name-part-type="order" reg="Rosales">Rosales</tp:taxon-name-part></tp:taxon-name>), and <italic><tp:taxon-name><tp:taxon-name-part taxon-name-part-type="genus" reg="Cinnamomum">Cinnamomum</tp:taxon-name-part> <tp:taxon-name-part taxon-name-part-type="species" reg="japonicum">japonicum</tp:taxon-name-part></tp:taxon-name></italic> (<tp:taxon-name><tp:taxon-name-part taxon-name-part-type="family" reg="Lauraceae">Lauraceae</tp:taxon-name-part></tp:taxon-name>, <tp:taxon-name><tp:taxon-name-part taxon-name-part-type="order" reg="Laurales">Laurales</tp:taxon-name-part></tp:taxon-name>), respectively (<xref ref-type="bibr" rid="B23">Khodaparast 2006</xref>; <xref ref-type="bibr" rid="B39">Tennakoon et al. 2021</xref>; <xref ref-type="bibr" rid="B51">Yang et al. 2025</xref>), whereas <italic><tp:taxon-name><tp:taxon-name-part taxon-name-part-type="genus" reg="Conidiocarpus">C.</tp:taxon-name-part> <tp:taxon-name-part taxon-name-part-type="species" reg="nanshanense">nanshanense</tp:taxon-name-part></tp:taxon-name></italic> was discovered on <italic><tp:taxon-name><tp:taxon-name-part taxon-name-part-type="genus" reg="Schefflera">Schefflera</tp:taxon-name-part> <tp:taxon-name-part taxon-name-part-type="species" reg="macrostachya">macrostachya</tp:taxon-name-part></tp:taxon-name></italic> (<tp:taxon-name><tp:taxon-name-part taxon-name-part-type="family" reg="Araliaceae">Araliaceae</tp:taxon-name-part></tp:taxon-name>, <tp:taxon-name><tp:taxon-name-part taxon-name-part-type="order" reg="Apiales">Apiales</tp:taxon-name-part></tp:taxon-name>) in this study. Accordingly, the species represented by this strain is described as a new species, <italic><tp:taxon-name><tp:taxon-name-part taxon-name-part-type="genus" reg="Conidiocarpus">C.</tp:taxon-name-part> <tp:taxon-name-part taxon-name-part-type="species" reg="nanshanense">nanshanense</tp:taxon-name-part></tp:taxon-name></italic>.</p></tp:treatment-sec><ref-list><ref id="B43"><mixed-citation xmlns:xlink="http://www.w3.org/1999/xlink" xlink:type="simple">Tian WH, Liu JW, Jin Y, Chen YP, Liu JK, Maharachchikumbura S, Wanasinghe D, Su PW (2024) Morphological and phylogenetic studies of <italic><tp:taxon-name><tp:taxon-name-part taxon-name-part-type="phylum">Ascomycota</tp:taxon-name-part></tp:taxon-name></italic> from gymnosperms in Sichuan Province, China. Mycosphere 15(1): 1794–1900. <ext-link xlink:href="10.5943/mycosphere/15/1/16" ext-link-type="doi" xlink:type="simple">https://doi.org/10.5943/mycosphere/15/1/16</ext-link></mixed-citation></ref><ref id="B39"><mixed-citation xmlns:xlink="http://www.w3.org/1999/xlink" xlink:type="simple">Tennakoon DS, Kuo C-H, Maharachchikumbura SSN, Thambugala KM, Gentekaki E, Phillips AJL, Bhat DJ, Wanasinghe DN, de Silva NI, Promputtha I, Hyde KD (2021) Taxonomic and phylogenetic contributions to Celtis formosana, <tp:taxon-name><tp:taxon-name-part taxon-name-part-type="genus">Ficus</tp:taxon-name-part></tp:taxon-name> ampelas, <tp:taxon-name><tp:taxon-name-part taxon-name-part-type="genus">F.</tp:taxon-name-part> <tp:taxon-name-part taxon-name-part-type="species">septica</tp:taxon-name-part></tp:taxon-name>, Macaranga tanarius and Morus australis leaf litter inhabiting microfungi. Fungal Diversity 108(1): 1–215. <ext-link xlink:href="10.1007/s13225-021-00474-w" ext-link-type="doi" xlink:type="simple">https://doi.org/10.1007/s13225-021-00474-w</ext-link></mixed-citation></ref><ref id="B23"><mixed-citation xmlns:xlink="http://www.w3.org/1999/xlink" xlink:type="simple">Khodaparast SA (2006) A survey on citrus sooty mold fungi in Gilan Province, Iran. Rostaniha 7: 59–65. <ext-link xlink:href="https://civilica.com/doc/1542941" ext-link-type="uri" xlink:type="simple">https://civilica.com/doc/1542941</ext-link> [Botanical Journal of Iran]</mixed-citation></ref><ref id="B51"><mixed-citation xmlns:xlink="http://www.w3.org/1999/xlink" xlink:type="simple">Yang CL, Li XY, Xiang SS, Xu XL, Zeng Q, Sun QR, Liu JK, Maharachchikumbura SSN, Lv YC, Wang FH, Ji-Zuo JL, A-Niu XY, Liu YG (2025) Microfungi associated with plant diseases on horticultural vegetation in southwestern China. Mycosphere 16(1): 1861–2001. <ext-link xlink:href="10.5943/mycosphere/16/1/11" ext-link-type="doi" xlink:type="simple">https://doi.org/10.5943/mycosphere/16/1/11</ext-link></mixed-citation></ref><ref id="B6"><mixed-citation xmlns:xlink="http://www.w3.org/1999/xlink" xlink:type="simple">Chomnunti P, Schoch CL, Aguirre-Hudson B, Ko-Ko TW, Hongsanan S, Jones EBG, Kodsueb R, Phookamsak R, Chukeatirote E, Bahkali AH, Hyde KD (2011) <tp:taxon-name><tp:taxon-name-part taxon-name-part-type="family">Capnodiaceae</tp:taxon-name-part></tp:taxon-name>. Fungal Diversity 51(1): 103–134. <ext-link xlink:href="10.1007/s13225-011-0145-6" ext-link-type="doi" xlink:type="simple">https://doi.org/10.1007/s13225-011-0145-6</ext-link></mixed-citation></ref><ref id="B1"><mixed-citation xmlns:xlink="http://www.w3.org/1999/xlink" xlink:type="simple">Abdollahzadeh J, Groenewald JZ, Coetzee MPA, Wingfield MJ, Crous PW (2020) Evolution of lifestyles in <italic><tp:taxon-name><tp:taxon-name-part taxon-name-part-type="order">Capnodiales</tp:taxon-name-part></tp:taxon-name></italic>. Studies in Mycology 95: 381–414. <ext-link xlink:href="10.1016/j.simyco.2020.02.004" ext-link-type="doi" xlink:type="simple">https://doi.org/10.1016/j.simyco.2020.02.004</ext-link></mixed-citation></ref></ref-list></tp:taxon-treatment>
