# Supplementary material for: Two novel species of sooty mould fungi (Capnodiales, Dothideomycetes) from China
Source: MycoKeys. 2026 Feb 19;129:23–41. doi: 10.3897/mycokeys.129.182290 (PMC12946820; doi:10.3897/mycokeys.129.182290)
Supplement: XML Treatment for Polychaeton [file mycokeys.129.182290-treatment3.xml]

<!DOCTYPE tp:taxon-treatment
  PUBLIC "-//TaxonX//DTD Taxonomic Treatment Publishing DTD v0 20100105//EN" "tax-treatment-NSO.dtd">
<tp:taxon-treatment xmlns:tp="http://www.plazi.org/taxpub"><tp:treatment-meta><kwd-group><label>Taxon classification</label><kwd>
                <named-content content-type="kingdom">Fungi</named-content>
              </kwd><kwd>
                <named-content content-type="order">Capnodiales</named-content>
              </kwd><kwd>
                <named-content content-type="family">Capnodiaceae</named-content>
              </kwd></kwd-group><mixed-citation publication-type="journal"><person-group><name><surname>Sun</surname><given-names>Jipeng</given-names></name><name><surname>Tarafder</surname><given-names>Entaj</given-names></name><name><surname>Chen</surname><given-names>Tao</given-names></name><name><surname>Hongsanan</surname><given-names>Sinang</given-names></name><name><surname>Chen</surname><given-names>Shengxi</given-names></name><name><surname>Norphanphoun</surname><given-names>Chada</given-names></name><name><surname>Karunarathna</surname><given-names>Samantha C.</given-names></name><name><surname>Zeng</surname><given-names>Xiangyu</given-names></name></person-group><article-title>Two novel species of sooty mould fungi (<tp:taxon-name><tp:taxon-name-part taxon-name-part-type="order" reg="Capnodiales">Capnodiales</tp:taxon-name-part></tp:taxon-name>, <tp:taxon-name><tp:taxon-name-part taxon-name-part-type="family" reg="Dothideomycetes">Dothideomycetes</tp:taxon-name-part></tp:taxon-name>) from China</article-title><source>MycoKeys</source><day>19</day><month>02</month><year>2026</year><volume>129</volume><fpage>23</fpage><lpage>41</lpage><pub-id pub-id-type="doi">10.3897/mycokeys.129.182290</pub-id></mixed-citation></tp:treatment-meta><tp:nomenclature><tp:taxon-name><object-id xmlns:xlink="http://www.w3.org/1999/xlink" content-type="arpha" xlink:type="simple">9F113CA0-D06F-5E4F-9DCC-22A525B1FFD7</object-id>
                    		<tp:taxon-name-part taxon-name-part-type="genus" reg="Polychaeton">Polychaeton</tp:taxon-name-part>
                    	</tp:taxon-name><tp:taxon-authority>(Pers.) Lév., Dictionnaire universelle d’histoire naturelle 8: 493 (1846)</tp:taxon-authority></tp:nomenclature><tp:treatment-sec sec-type="Type species"><title>Type species.</title><p><italic><tp:taxon-name><tp:taxon-name-part taxon-name-part-type="genus" reg="Polychaeton">Polychaeton</tp:taxon-name-part> <tp:taxon-name-part taxon-name-part-type="species" reg="quercinum">quercinum</tp:taxon-name-part></tp:taxon-name></italic> (Pers.) Kuntze, Revisio generum plantarum 3 (3) (1891).</p></tp:treatment-sec><tp:treatment-sec sec-type="Notes"><title>Notes.</title><p><italic><tp:taxon-name><tp:taxon-name-part taxon-name-part-type="genus" reg="Polychaeton">Polychaeton</tp:taxon-name-part></tp:taxon-name></italic> was originally established by <xref ref-type="bibr" rid="B34">Persoon (1822)</xref> as a subgenus within <italic><tp:taxon-name><tp:taxon-name-part taxon-name-part-type="genus" reg="Fumago">Fumago</tp:taxon-name-part></tp:taxon-name></italic> and was later elevated to generic rank by <xref ref-type="bibr" rid="B27">Léveillé (1847)</xref>. The taxonomic concept of <italic><tp:taxon-name><tp:taxon-name-part taxon-name-part-type="genus" reg="Polychaeton">Polychaeton</tp:taxon-name-part></tp:taxon-name></italic> has subsequently been re-evaluated by <xref ref-type="bibr" rid="B18">Hughes (1976)</xref> and <xref ref-type="bibr" rid="B6">Chomnunti et al. (2011)</xref>. <xref ref-type="bibr" rid="B18">Hughes (1976)</xref> recognized <italic><tp:taxon-name><tp:taxon-name-part taxon-name-part-type="genus" reg="Polychaeton">Polychaeton</tp:taxon-name-part> <tp:taxon-name-part taxon-name-part-type="species" reg="citri">citri</tp:taxon-name-part></tp:taxon-name></italic> and <italic><tp:taxon-name><tp:taxon-name-part taxon-name-part-type="genus" reg="Polychaeton">P.</tp:taxon-name-part> <tp:taxon-name-part taxon-name-part-type="species" reg="quercinum">quercinum</tp:taxon-name-part></tp:taxon-name></italic> as representative species of the genus and formally designated <italic><tp:taxon-name><tp:taxon-name-part taxon-name-part-type="genus" reg="Polychaeton">P.</tp:taxon-name-part> <tp:taxon-name-part taxon-name-part-type="species" reg="quercinum">quercinum</tp:taxon-name-part></tp:taxon-name></italic> as the lectotype. In contrast, <xref ref-type="bibr" rid="B6">Chomnunti et al. (2011)</xref> interpreted <italic><tp:taxon-name><tp:taxon-name-part taxon-name-part-type="genus" reg="Capnodium">Capnodium</tp:taxon-name-part></tp:taxon-name></italic> as the sexual morph associated with <italic><tp:taxon-name><tp:taxon-name-part taxon-name-part-type="genus" reg="Polychaeton">Polychaeton</tp:taxon-name-part></tp:taxon-name></italic> and, in accordance with the “one fungus = one name” principle, adopted <italic><tp:taxon-name><tp:taxon-name-part taxon-name-part-type="genus" reg="Capnodium">Capnodium</tp:taxon-name-part></tp:taxon-name></italic> as the accepted genus. According to <xref ref-type="bibr" rid="B32">MycoBank (2026)</xref> (<ext-link xmlns:xlink="http://www.w3.org/1999/xlink" xlink:href="https://www.mycobank.org" ext-link-type="uri" xlink:type="simple">https://www.mycobank.org</ext-link>, January 2026), the genus <italic><tp:taxon-name><tp:taxon-name-part taxon-name-part-type="genus" reg="Polychaeton">Polychaeton</tp:taxon-name-part></tp:taxon-name></italic> currently comprises 19 species, although molecular sequence data are available for only <italic><tp:taxon-name><tp:taxon-name-part taxon-name-part-type="genus" reg="Polychaeton">Polychaeton</tp:taxon-name-part> <tp:taxon-name-part taxon-name-part-type="species" reg="citri">citri</tp:taxon-name-part></tp:taxon-name></italic>. <italic><tp:taxon-name><tp:taxon-name-part taxon-name-part-type="genus" reg="Polychaeton">Polychaeton</tp:taxon-name-part></tp:taxon-name></italic> is distinguished from other genera by the position of the swollen conidiogenous region in the middle to lower part of the conidiomata and by the absence of a stalk (<xref ref-type="bibr" rid="B6">Chomnunti et al. 2011</xref>).</p></tp:treatment-sec><ref-list><ref id="B34"><mixed-citation xmlns:xlink="http://www.w3.org/1999/xlink" xlink:type="simple">Persoon CH (1822) Mycologia Europaea, seu Completa omnium fungorum in variis Europaeae regionibus detectorum enumeratio, methodo naturali disposita. Sectio prima. Erlangae: Impensis Ioannis Iacobi Palmii, 9–9.</mixed-citation></ref><ref id="B27"><mixed-citation xmlns:xlink="http://www.w3.org/1999/xlink" xlink:type="simple">Léveillé JH (1847) Mycologie, mycétologie. Dictionnaire Universel d’Histoire naturelle. Victor Masson, Paris, 261–303.</mixed-citation></ref><ref id="B18"><mixed-citation xmlns:xlink="http://www.w3.org/1999/xlink" xlink:type="simple">Hughes SJ (1976) Sooty Moulds. Mycologia 68(4): 693–820. <ext-link xlink:href="10.1080/00275514.1976.12019958" ext-link-type="doi" xlink:type="simple">https://doi.org/10.1080/00275514.1976.12019958</ext-link></mixed-citation></ref><ref id="B6"><mixed-citation xmlns:xlink="http://www.w3.org/1999/xlink" xlink:type="simple">Chomnunti P, Schoch CL, Aguirre-Hudson B, Ko-Ko TW, Hongsanan S, Jones EBG, Kodsueb R, Phookamsak R, Chukeatirote E, Bahkali AH, Hyde KD (2011) <tp:taxon-name><tp:taxon-name-part taxon-name-part-type="family">Capnodiaceae</tp:taxon-name-part></tp:taxon-name>. Fungal Diversity 51(1): 103–134. <ext-link xlink:href="10.1007/s13225-011-0145-6" ext-link-type="doi" xlink:type="simple">https://doi.org/10.1007/s13225-011-0145-6</ext-link></mixed-citation></ref><ref id="B32"><mixed-citation xmlns:xlink="http://www.w3.org/1999/xlink" xlink:type="simple">MycoBank (2026) MycoBank. [accessed 1 January 2026] <ext-link xlink:href="https://www.mycobank.org" ext-link-type="uri" xlink:type="simple">https://www.mycobank.org</ext-link></mixed-citation></ref></ref-list></tp:taxon-treatment>
