# Supplementary material for: Two novel species of sooty mould fungi (Capnodiales, Dothideomycetes) from China
Source: MycoKeys. 2026 Feb 19;129:23–41. doi: 10.3897/mycokeys.129.182290 (PMC12946820; doi:10.3897/mycokeys.129.182290)
Supplement: XML Treatment for Polychaeton cengongense [file mycokeys.129.182290-treatment4.xml]

<!DOCTYPE tp:taxon-treatment
  PUBLIC "-//TaxonX//DTD Taxonomic Treatment Publishing DTD v0 20100105//EN" "tax-treatment-NSO.dtd">
<tp:taxon-treatment xmlns:tp="http://www.plazi.org/taxpub"><tp:treatment-meta><kwd-group><label>Taxon classification</label><kwd>
                <named-content content-type="kingdom">Fungi</named-content>
              </kwd><kwd>
                <named-content content-type="order">Capnodiales</named-content>
              </kwd><kwd>
                <named-content content-type="family">Capnodiaceae</named-content>
              </kwd></kwd-group><mixed-citation publication-type="journal"><person-group><name><surname>Sun</surname><given-names>Jipeng</given-names></name><name><surname>Tarafder</surname><given-names>Entaj</given-names></name><name><surname>Chen</surname><given-names>Tao</given-names></name><name><surname>Hongsanan</surname><given-names>Sinang</given-names></name><name><surname>Chen</surname><given-names>Shengxi</given-names></name><name><surname>Norphanphoun</surname><given-names>Chada</given-names></name><name><surname>Karunarathna</surname><given-names>Samantha C.</given-names></name><name><surname>Zeng</surname><given-names>Xiangyu</given-names></name></person-group><article-title>Two novel species of sooty mould fungi (<tp:taxon-name><tp:taxon-name-part taxon-name-part-type="order" reg="Capnodiales">Capnodiales</tp:taxon-name-part></tp:taxon-name>, <tp:taxon-name><tp:taxon-name-part taxon-name-part-type="family" reg="Dothideomycetes">Dothideomycetes</tp:taxon-name-part></tp:taxon-name>) from China</article-title><source>MycoKeys</source><day>19</day><month>02</month><year>2026</year><volume>129</volume><fpage>23</fpage><lpage>41</lpage><pub-id pub-id-type="doi">10.3897/mycokeys.129.182290</pub-id></mixed-citation></tp:treatment-meta><tp:nomenclature><tp:taxon-name><object-id xmlns:xlink="http://www.w3.org/1999/xlink" content-type="arpha" xlink:type="simple">C61BC308-66F8-5CC6-8575-F5BA2970D273</object-id>
                    		<tp:taxon-name-part taxon-name-part-type="genus" reg="Polychaeton">Polychaeton</tp:taxon-name-part> <tp:taxon-name-part taxon-name-part-type="species" reg="cengongense">cengongense</tp:taxon-name-part>
                    	
                    		<object-id xmlns:xlink="http://www.w3.org/1999/xlink" xlink:type="simple">Index Fungorum: IF904722</object-id>
                    	</tp:taxon-name><tp:taxon-authority>J. P. Sun &amp; X. Y. Zeng</tp:taxon-authority><tp:taxon-status xmlns:xlink="http://www.w3.org/1999/xlink" xlink:type="simple">sp. nov.</tp:taxon-status><xref ref-type="fig" rid="F3">Fig. 3</xref></tp:nomenclature><tp:treatment-sec sec-type="Etymology"><title>Etymology.</title><p>Refers to the type locality, “Cengong County.”</p><fig id="F3" position="float" orientation="portrait"><object-id xmlns:xlink="http://www.w3.org/1999/xlink" content-type="doi" xlink:type="simple">10.3897/mycokeys.129.182290.figure3</object-id><object-id xmlns:xlink="http://www.w3.org/1999/xlink" content-type="arpha" xlink:type="simple">0ADD7FBB-0A9F-5F1A-AA7E-B7B950F54AE9</object-id><label>Figure 3.</label><caption><p><italic><tp:taxon-name><tp:taxon-name-part taxon-name-part-type="genus" reg="Polychaeton">Polychaeton</tp:taxon-name-part> <tp:taxon-name-part taxon-name-part-type="species" reg="cengongense">cengongense</tp:taxon-name-part></tp:taxon-name></italic> (<named-content xmlns:xlink="http://www.w3.org/1999/xlink" content-type="dwc:institutional_code" xlink:title="Research Institute of Resource Insects" xlink:href="https://scientific-collections.gbif.org/institution/24a45ffc-fd75-4f61-a7af-4ab9645cfa8f" xlink:type="simple">IFRD</named-content> 99051). <bold>a</bold>. Black mycelium covering the leaf surface; <bold>b, c</bold>. Conidiomata on the host; <bold>d</bold>. Conidioma; <bold>e</bold>. Ostiole neck; <bold>f</bold>. A prominently ovoid-swollen conidiogenous region; <bold>g</bold>. Mycelial network; <bold>h</bold>. Conidia; <bold>i</bold>. Germinated conidia; <bold>j</bold>. Front view of the colony on the <abbrev xmlns:xlink="http://www.w3.org/1999/xlink" xlink:title="potato dextrose agar" xlink:type="simple">PDA</abbrev>; <bold>k</bold>. Reverse view of the colony on the <abbrev xmlns:xlink="http://www.w3.org/1999/xlink" xlink:title="potato dextrose agar" xlink:type="simple">PDA</abbrev>. Scale bars: 1000 µm (<bold>b</bold>); 100 µm (<bold>c</bold>); 50 µm (<bold>d–g</bold>); 10 µm (<bold>h</bold>); 25 µm (<bold>i</bold>).</p></caption><graphic xmlns:xlink="http://www.w3.org/1999/xlink" xlink:href="mycokeys-129-023-g003.jpg" id="oo_1544460.jpg" position="float" orientation="portrait" xlink:type="simple"><uri content-type="original_file" xlink:type="simple">https://binary.pensoft.net/fig/1544460</uri></graphic></fig></tp:treatment-sec><tp:treatment-sec sec-type="Holotype"><title>Holotype.</title><p><named-content xmlns:xlink="http://www.w3.org/1999/xlink" content-type="dwc:institutional_code" xlink:title="Research Institute of Resource Insects" xlink:href="https://scientific-collections.gbif.org/institution/24a45ffc-fd75-4f61-a7af-4ab9645cfa8f" xlink:type="simple">IFRD</named-content> 99051.</p></tp:treatment-sec><tp:treatment-sec sec-type="Description"><title>Description.</title><p><bold><italic>Epiphytic</italic></bold> on the leaf surface of <italic><tp:taxon-name><tp:taxon-name-part taxon-name-part-type="genus" reg="Dalbergia">Dalbergia</tp:taxon-name-part> <tp:taxon-name-part taxon-name-part-type="species" reg="assamica">assamica</tp:taxon-name-part></tp:taxon-name></italic>, forming a sooty coating on adaxial surface (Fig. <xref ref-type="fig" rid="F3">3</xref>). <bold><italic>Thallus</italic></bold> composed of brown, septate, ellipsoidal, smooth-walled hyphae. Asexual morph<bold>. <italic>Conidiomata</italic></bold> (182–263 × 19–46 (–54) µm, x̄ = 224 × 34 µm, n = 20) long, pycnidial, elongate, superficial, stipitate, lack stalk, with a distinct neck (62–125 µm, x̄ = 95 µm, n = 20) height, a prominently ovoid-swollen conidiogenous region, the swollen area producing conidia inside. <bold><italic>Conidiomata apex</italic></bold> light brown to hyaline, with a circular <bold><italic>ostiole</italic></bold> (10–23 µm, x̄ = 16 µm, n = 20) diam, consisting of rectangular, compact cells, surrounded by hyaline hyphae. <bold><italic>Conidiogenous region</italic></bold>, located in the lower-middle part of the conidiomata, (30–62 µm, x̄ = 37 µm, n = 20) wide, brown, composed of cylindrical, thin-walled cells. <bold><italic>Conidia</italic></bold> 4.2–6.5 × 1.7–4 µm (x̄ = 5.1 × 2.3 µm, n = 30), hyaline, single-celled, ellipsoidal, smooth-walled, guttulate with 1–2 distinct refractive oil droplets, exuding in creamy masses from the ostiole. <bold><italic>Sexual morph</italic></bold>. Undetermined.</p></tp:treatment-sec><tp:treatment-sec sec-type="Culture characteristics"><title>Culture characteristics.</title><p>Colony up to 15.6 mm in diam on <abbrev xmlns:xlink="http://www.w3.org/1999/xlink" xlink:title="potato dextrose agar" xlink:type="simple">PDA</abbrev> at 26 °C after 14 days in darkness. Colony superficial, velvety, with an entire margin, olivaceous-green. Aerial hyphae pale to dark brown, cylindrical, distinctly verrucose (with 1–2 μm tall warts), branched, with thin, inconspicuous septa (not constricted), walls becoming thickened.</p></tp:treatment-sec><tp:treatment-sec sec-type="Material examined"><title>Material examined.</title><p>China • Guizhou Province, Cengong County, on living leaves of <italic><tp:taxon-name><tp:taxon-name-part taxon-name-part-type="genus" reg="Dalbergia">Dalbergia</tp:taxon-name-part> <tp:taxon-name-part taxon-name-part-type="species" reg="assamica">assamica</tp:taxon-name-part></tp:taxon-name></italic> (<named-content xmlns:xlink="http://www.w3.org/1999/xlink" content-type="dwc:verbatimCoordinates" xlink:type="simple">27°44'20"N, 108°44'20"E</named-content>), 14 July 2025, Jipeng Sun, (<named-content xmlns:xlink="http://www.w3.org/1999/xlink" content-type="dwc:institutional_code" xlink:title="Research Institute of Resource Insects" xlink:href="https://scientific-collections.gbif.org/institution/24a45ffc-fd75-4f61-a7af-4ab9645cfa8f" xlink:type="simple">IFRD</named-content> 99051, holotype), ex-type living culture <abbrev xmlns:xlink="http://www.w3.org/1999/xlink" content-type="institution" xlink:title="Culture Collection of the Herbarium of IFRD" xlink:type="simple">IFRDCC</abbrev> 25-0002.</p></tp:treatment-sec><tp:treatment-sec sec-type="Notes"><title>Notes.</title><p>In the phylogenetic tree, <italic><tp:taxon-name><tp:taxon-name-part taxon-name-part-type="genus" reg="Polychaeton">Polychaeton</tp:taxon-name-part> <tp:taxon-name-part taxon-name-part-type="species" reg="cengongense">cengongense</tp:taxon-name-part></tp:taxon-name></italic> (<abbrev xmlns:xlink="http://www.w3.org/1999/xlink" content-type="institution" xlink:title="Culture Collection of the Herbarium of IFRD" xlink:type="simple">IFRDCC</abbrev> 25-0002) forms a sister clade to <italic><tp:taxon-name><tp:taxon-name-part taxon-name-part-type="genus" reg="Polychaeton">Polychaeton</tp:taxon-name-part> <tp:taxon-name-part taxon-name-part-type="species" reg="citri">citri</tp:taxon-name-part></tp:taxon-name></italic> (CBS 116435), with <abbrev xmlns:xlink="http://www.w3.org/1999/xlink" xlink:title="bootstrap" xlink:type="simple">BS</abbrev>/<abbrev xmlns:xlink="http://www.w3.org/1999/xlink" xlink:title="Posterior probabilities" xlink:type="simple">PP</abbrev> support values of 96%/1, respectively. <italic><tp:taxon-name><tp:taxon-name-part taxon-name-part-type="genus" reg="Polychaeton">Polychaeton</tp:taxon-name-part> <tp:taxon-name-part taxon-name-part-type="species" reg="cengongense">cengongense</tp:taxon-name-part></tp:taxon-name></italic> (<abbrev xmlns:xlink="http://www.w3.org/1999/xlink" content-type="institution" xlink:title="Culture Collection of the Herbarium of IFRD" xlink:type="simple">IFRDCC</abbrev> 25-0002) and <italic><tp:taxon-name><tp:taxon-name-part taxon-name-part-type="genus" reg="Polychaeton">P.</tp:taxon-name-part> <tp:taxon-name-part taxon-name-part-type="species" reg="citri">citri</tp:taxon-name-part></tp:taxon-name></italic> (CBS 116435) have 99.06% (508/518, 3 gaps) and 93.91% (756/805, 0 gaps) similarity in the <abbrev xmlns:xlink="http://www.w3.org/1999/xlink" xlink:title="internal transcribed spacer" xlink:type="simple">ITS</abbrev> and <abbrev xmlns:xlink="http://www.w3.org/1999/xlink" xlink:title="large subunit ribosomal RNA gene" xlink:type="simple">LSU</abbrev> regions, respectively, while comparison of their <italic>tef</italic>1-α and <italic>rpb</italic>2 regions reveals 93.91% (756/805, 0 gaps) and 89.67% (738/823, 0 gaps) sequence similarity, respectively. In morphological data, compared to <italic><tp:taxon-name><tp:taxon-name-part taxon-name-part-type="genus" reg="Polychaeton">P.</tp:taxon-name-part> <tp:taxon-name-part taxon-name-part-type="species" reg="citri">citri</tp:taxon-name-part></tp:taxon-name></italic> (CBS 116435), <italic><tp:taxon-name><tp:taxon-name-part taxon-name-part-type="genus" reg="Polychaeton">P.</tp:taxon-name-part> <tp:taxon-name-part taxon-name-part-type="species" reg="cengongense">cengongense</tp:taxon-name-part></tp:taxon-name></italic> (<abbrev xmlns:xlink="http://www.w3.org/1999/xlink" content-type="institution" xlink:title="Culture Collection of the Herbarium of IFRD" xlink:type="simple">IFRDCC</abbrev> 25-0002) has smaller conidiomata (182–263 μm vs. 345–391 μm), narrower bases (19–46 μm vs. 36–40 μm), wider ostioles (10–23 μm vs. 13–15 μm), and smaller conidia (5.1 × 2.3 μm vs. 6.5 × 5 μm) (<xref ref-type="bibr" rid="B6">Chomnunti et al. 2011</xref>). <italic><tp:taxon-name><tp:taxon-name-part taxon-name-part-type="genus" reg="Polychaeton">P.</tp:taxon-name-part> <tp:taxon-name-part taxon-name-part-type="species" reg="citri">citri</tp:taxon-name-part></tp:taxon-name></italic> was isolated from <italic><tp:taxon-name><tp:taxon-name-part taxon-name-part-type="genus" reg="Citrus">Citrus</tp:taxon-name-part> <tp:taxon-name-part taxon-name-part-type="species" reg="aurantium">aurantium</tp:taxon-name-part></tp:taxon-name></italic> (<tp:taxon-name><tp:taxon-name-part taxon-name-part-type="family" reg="Rutaceae">Rutaceae</tp:taxon-name-part></tp:taxon-name>, <tp:taxon-name><tp:taxon-name-part taxon-name-part-type="order" reg="Sapindales">Sapindales</tp:taxon-name-part></tp:taxon-name>), while <italic><tp:taxon-name><tp:taxon-name-part taxon-name-part-type="genus" reg="Polychaeton">P.</tp:taxon-name-part> <tp:taxon-name-part taxon-name-part-type="species" reg="cengongense">cengongense</tp:taxon-name-part></tp:taxon-name></italic> in this study was obtained from <italic><tp:taxon-name><tp:taxon-name-part taxon-name-part-type="genus" reg="Dalbergia">Dalbergia</tp:taxon-name-part> <tp:taxon-name-part taxon-name-part-type="species" reg="assamica">assamica</tp:taxon-name-part></tp:taxon-name></italic> (<tp:taxon-name><tp:taxon-name-part taxon-name-part-type="family" reg="Fabaceae">Fabaceae</tp:taxon-name-part></tp:taxon-name>, <tp:taxon-name><tp:taxon-name-part taxon-name-part-type="order" reg="Fabales">Fabales</tp:taxon-name-part></tp:taxon-name>), representing a new host record for this species. The hosts of these two species exhibit remarkable differences at the higher taxonomic ranks of family and order with no overlap at all. Therefore, the species represented by this strain is described as a new species, <italic><tp:taxon-name><tp:taxon-name-part taxon-name-part-type="genus" reg="Polychaeton">P.</tp:taxon-name-part> <tp:taxon-name-part taxon-name-part-type="species" reg="cengongense">cengongense</tp:taxon-name-part></tp:taxon-name></italic>.</p></tp:treatment-sec><ref-list><ref id="B6"><mixed-citation xmlns:xlink="http://www.w3.org/1999/xlink" xlink:type="simple">Chomnunti P, Schoch CL, Aguirre-Hudson B, Ko-Ko TW, Hongsanan S, Jones EBG, Kodsueb R, Phookamsak R, Chukeatirote E, Bahkali AH, Hyde KD (2011) <tp:taxon-name><tp:taxon-name-part taxon-name-part-type="family">Capnodiaceae</tp:taxon-name-part></tp:taxon-name>. Fungal Diversity 51(1): 103–134. <ext-link xlink:href="10.1007/s13225-011-0145-6" ext-link-type="doi" xlink:type="simple">https://doi.org/10.1007/s13225-011-0145-6</ext-link></mixed-citation></ref></ref-list></tp:taxon-treatment>
