# Supplementary material for: Two novel species of sooty mould fungi (Capnodiales, Dothideomycetes) from China
Source: MycoKeys. 2026 Feb 19;129:23–41. doi: 10.3897/mycokeys.129.182290 (PMC12946820; doi:10.3897/mycokeys.129.182290)
Supplement: Supplementary material 1 — Dalbergia assamica rbcL complete sequence [file mycokeys-129-023-s001.fasta]

>Eriobotrya japonica rbcL gene (host of Polychaeton cengongense)
caccgcggagacattcataaactgctcgaccgtaattcttagcggataaccccaatttcggtttaatagt
acatcccaataggggacggccatacttgtttaatttatctctttcaacttggataccgtgaggcggacct
tggaaagttttaatataagaagtagggattcgcaaatcttccagacgtagggcgcgcagggccttgaacc
caaatacattacctacaatggaagtaaacatgttagtaacagaaccttcttcaaaaaggtctaagggata
agctacataagcaatatattgattttcttctccagcaacgggctcgatgtcgtagcatcgtcctttgtaa
cgatcaagactggtaagcccatcggtccaaacggttgtccatgtaccagtagaagattcggcagctaccg
ctgcacccgcttcttcaggaggaactccaggttgaggagttactcggaatgcggccaagatatcagtatc
tttcgtttcatagtcaggagtataataattcaatttataatctttaacaccagctttgaacccaacactt
gctttagtctctg
